# Supplementary material for: Geographical Variability in Mortality in Urban Areas: A Joint Analysis of 16 Causes of Death
Source: Int J Environ Res Public Health. 2021 May 25;18(11):5664. doi: 10.3390/ijerph18115664 (PMC8197960; doi:10.3390/ijerph18115664)
Supplement: Supplementary file 1 [file ijerph-18-05664-s001.zip]

Archive with 3 entries (3 files):
- Supplementary file 1.pdf
- Supplementary file 2.zip
- Table S1.pdf
